# Supplementary material for: Complex Floral Scent Profile of Neottia ovata (Orchidaceae): General Attractants and Beyond
Source: Plants (Basel). 2025 Mar 17;14(6):942. doi: 10.3390/plants14060942 (PMC11946450; doi:10.3390/plants14060942)
Supplement: Supplementary file 1 [file plants-14-00942-s001.zip]

Archive with 3 entries (2 files):
- plants-3435515-supplementary/
- plants-3435515-supplementary/Table S1.pdf
- plants-3435515-supplementary/Table S2.pdf
